# Supplementary material for: Effects of Physical Exercise on Women with Disabilities in South Korea: A Meta-Analysis
Source: Int J Environ Res Public Health. 2021 Dec 4;18(23):12791. doi: 10.3390/ijerph182312791 (PMC8657667; doi:10.3390/ijerph182312791)
Supplement: Supplementary file 1 [file ijerph-18-12791-s001.zip]

Archive with 1 entries (1 files):
- ijerph-1417083-supplementary.pdf
